# Supplementary material for: Assessment of Potentially Toxic Elements Pollution and Human Health Risks in Polluted Farmland Soils around Distinct Mining Areas in China—A Case Study of Chengchao and Tonglushan
Source: Toxics. 2023 Jun 30;11(7):574. doi: 10.3390/toxics11070574 (PMC10385012; doi:10.3390/toxics11070574)
Supplement: Supplementary file 1 [file toxics-11-00574-s001.zip]

Archive with 1 entries (1 files):
- toxics-2455741-supplementary.pdf
